# Supplementary material for: Association of Genetic Ancestry with Breast Cancer in Ethnically Diverse Women from Chicago
Source: PLoS One. 2014 Nov 25;9(11):e112916. doi: 10.1371/journal.pone.0112916 (PMC4244099; doi:10.1371/journal.pone.0112916)
Supplement: Table S4 — Association of Stage at diagnosis and ancestry. (XLSX) [file pone.0112916.s004.xlsx]

## Sheet: Stage
			African Americans									European Americans									Hispanic Americans
				Unadjusted				Adjusted					Unadjusted				Adjusted					Unadjusted				Adjusted
Chromosome	SNP	BP	MA	OR	L95	U95	P	OR	Lower	Upper	P	MA	OR	L95	U95	P	OR	L95	U95	P	MA	OR	L95	U95	P	OR	L95	U95	P
1	rs424436	8082678	C	1.33	0.6444	2.746	0.4404	1.356	0.6255	2.941	0.4402	C	2.828	0.7339	10.9	0.1309	0.9767	0.1556	6.132	0.9799	C	1.74	0.8924	3.392	0.104	1.706	0.6284	4.633	0.2945
1	rs7504	27238150	A	0.9197	0.5828	1.451	0.7192	0.9618	0.584	1.584	0.8785	A	0.8318	0.5014	1.38	0.4758	0.7952	0.4049	1.562	0.5058	G	0.8971	0.4634	1.737	0.7473	1.074	0.4374	2.637	0.8762
1	rs1931059	35366056	A	0.6838	0.3649	1.281	0.2356	0.717	0.3548	1.449	0.354	A	1.106	0.6722	1.818	0.6926	1.065	0.5367	2.114	0.8569	A	1.41	0.7935	2.505	0.2416	1.553	0.6953	3.468	0.2831
1	rs10908316	35494810	T	0.7919	0.5185	1.21	0.2804	1.015	0.6163	1.67	0.9547	G	1.043	0.5685	1.914	0.892	0.5348	0.2143	1.335	0.1799	G	0.4959	0.2398	1.026	0.05849	0.29	0.1056	0.796	0.01628
1	rs2791966	36314861	C	0.868	0.5591	1.347	0.5281	0.984	0.6007	1.612	0.949	T	1.233	0.7603	1.999	0.3961	0.9782	0.4929	1.941	0.9497	C	0.9905	0.5317	1.845	0.9759	0.827	0.3746	1.825	0.6382
1	rs710232	42203154	T	0.6201	0.4005	0.96	0.03213	0.6784	0.4161	1.106	0.1198	C	1.512	0.8553	2.672	0.155	1.348	0.5891	3.082	0.4799	C	0.8744	0.4611	1.658	0.6809	0.3744	0.1246	1.125	0.07999
1	rs596985	64277035	T	0.8873	0.6011	1.31	0.5472	1.166	0.7433	1.828	0.5043	C	0.7219	0.2379	2.191	0.5651	1.226	0.2691	5.583	0.7925	C	0.3702	0.1466	0.9346	0.03545	0.09405	0.01741	0.5079	0.006008
1	rs855833	64357432	T	0.7547	0.4885	1.166	0.2047	0.977	0.5872	1.626	0.9286	C	1.021	0.6354	1.64	0.9322	1.02	0.5542	1.877	0.9497	C	1.082	0.5715	2.05	0.8078	1.052	0.435	2.544	0.9104
1	rs17035850	117032022	A	1.068	0.7269	1.569	0.7379	1.318	0.8256	2.105	0.2472	T	1.897	0.6118	5.882	0.2674	0.5539	0.1218	2.519	0.4446	T	0.9069	0.4163	1.975	0.8056	0.6058	0.1085	3.382	0.5678
1	rs5025718	120478285	C	1.06	0.67	1.677	0.8034	1.388	0.7894	2.442	0.2547	T	1.034	0.6162	1.735	0.8996	0.7712	0.3845	1.547	0.4642	T	1.02	0.552	1.884	0.9501	0.9473	0.3885	2.31	0.9052
1	rs6695965	147060091	T	1.082	0.7068	1.658	0.7157	1.247	0.757	2.055	0.3857	C	1.15	0.6742	1.961	0.608	1.247	0.6143	2.53	0.5416	T	0.5477	0.2708	1.107	0.09378	0.4966	0.1962	1.257	0.1397
1	rs2274533	151395782	T	1.062	0.7347	1.535	0.7494	0.8852	0.5778	1.356	0.5751	T	0.9045	0.5356	1.528	0.7075	0.7877	0.3829	1.621	0.5168	T	1.852	1.088	3.153	0.02316	2.2	1.034	4.681	0.04066
1	rs2814778	159174683	A	0.8931	0.5729	1.392	0.6177	0.9755	0.5473	1.739	0.933	G	2.861	0.9172	8.922	0.07015	3.171	0.2459	40.9	0.3764	G	1.197	0.5448	2.631	0.6541	0.436	0.08747	2.174	0.3112
1	rs12074150	173616907	G	1.438	1.003	2.061	0.0482	1.246	0.8244	1.883	0.2968	G	NA	NA	NA	NA	NA	NA	NA	NA	G	0.9893	0.2438	4.015	0.988	NA	NA	NA	NA
1	rs2065160	204790977	C	1.141	0.7534	1.727	0.5343	1.224	0.7651	1.958	0.3991	C	1.398	0.7977	2.451	0.2417	1.172	0.5334	2.574	0.6931	C	1.245	0.7009	2.21	0.4552	0.9388	0.4132	2.133	0.8801
1	rs6604611	216655251	C	1.026	0.6901	1.524	0.9006	1.188	0.7436	1.899	0.4709	A	0.7075	0.3489	1.435	0.3376	0.5	0.1983	1.261	0.1419	A	0.9128	0.4434	1.879	0.8043	0.5584	0.2119	1.472	0.2385
1	rs6698938	229985356	G	0.9955	0.6744	1.47	0.982	0.8764	0.5525	1.39	0.5752	G	1.305	0.5098	3.341	0.5787	1.137	0.2107	6.139	0.8811	G	0.487	0.181	1.31	0.1542	0.2804	0.07462	1.053	0.05973
1	rs2502342	243070467	C	0.9992	0.6985	1.43	0.9967	1.099	0.7155	1.688	0.6667	T	1.134	0.5621	2.288	0.7252	1.101	0.4277	2.833	0.8423	T	0.9828	0.4793	2.015	0.9623	0.9213	0.2715	3.126	0.8954
2	rs883399	9634100	A	0.8951	0.6247	1.282	0.5457	1.059	0.7078	1.585	0.7795	G	0.7497	0.4919	1.143	0.1802	0.5983	0.3212	1.114	0.1056	A	1.024	0.5727	1.83	0.937	1.278	0.6071	2.69	0.5184
2	rs300152	17986683	T	0.9197	0.5946	1.423	0.7069	0.9368	0.5739	1.529	0.7939	T	1.095	0.6224	1.928	0.7522	0.8963	0.4117	1.952	0.7828	T	1.245	0.7335	2.112	0.4171	1.115	0.5415	2.294	0.7683
2	rs2384319	26206255	G	0.9778	0.5646	1.694	0.9362	0.894	0.4932	1.621	0.712	G	1.327	0.7532	2.338	0.3275	1.54	0.7166	3.311	0.2685	G	1.058	0.5468	2.049	0.8663	1.184	0.4808	2.918	0.7129
2	rs11124405	35188011	A	0.8827	0.5997	1.299	0.5272	0.973	0.6225	1.521	0.9044	G	1.314	0.7422	2.327	0.3486	1.334	0.6094	2.92	0.471	G	1.432	0.6902	2.973	0.3347	1.545	0.5685	4.199	0.3937
2	rs13385952	41531398	T	0.8945	0.606	1.32	0.5746	1.132	0.7076	1.812	0.6043	C	0.9166	0.5447	1.542	0.7428	1.282	0.6059	2.713	0.5158	C	1.03	0.5247	2.024	0.9307	1.189	0.4644	3.046	0.7178
2	rs3768641	72368190	G	0.8498	0.5147	1.403	0.5245	0.9993	0.5485	1.821	0.9982	C	1.73	0.927	3.23	0.08511	1.122	0.4279	2.942	0.8149	C	0.7265	0.3772	1.399	0.3393	0.6725	0.2437	1.856	0.4436
2	rs1881244	73645089	G	0.7073	0.4596	1.089	0.1155	0.685	0.4165	1.127	0.1362	A	0.7	0.2807	1.746	0.4443	0.4764	0.1247	1.819	0.2781	A	1.416	0.6808	2.944	0.352	1.077	0.415	2.794	0.8791
2	rs12714168	86331347	T	0.7366	0.4616	1.176	0.2	0.8629	0.5047	1.475	0.5898	C	1.972	1.133	3.434	0.01635	1.633	0.77	3.465	0.2009	C	1.601	0.8234	3.114	0.1654	2.57	1.033	6.391	0.04229
2	rs6576989	97525099	T	0.8192	0.5023	1.336	0.4243	0.8952	0.4907	1.633	0.7182	C	1.405	0.7235	2.727	0.3155	1.43	0.5776	3.539	0.4395	C	1.028	0.4798	2.201	0.9443	0.9426	0.3305	2.688	0.9119
2	rs260714	109562495	C	0.6843	0.4287	1.092	0.1117	0.5711	0.3315	0.984	0.04359	T	0.9598	0.5636	1.635	0.88	0.53	0.2231	1.259	0.1505	C	0.8003	0.4663	1.373	0.4188	0.9578	0.4506	2.036	0.9107
2	rs951954	110459505	G	0.8858	0.5808	1.351	0.5733	0.9029	0.5502	1.482	0.686	A	1.117	0.5309	2.35	0.7706	0.9881	0.3574	2.732	0.9816	A	1.072	0.4656	2.468	0.8702	1.917	0.4821	7.619	0.3555
2	rs901304	163416362	T	0.8333	0.5205	1.334	0.4475	0.7535	0.4468	1.271	0.2885	C	0.901	0.5345	1.519	0.6957	0.7311	0.3513	1.521	0.4022	C	1.685	0.9552	2.974	0.0716	1.652	0.7953	3.431	0.1784
2	rs6748661	195682840	G	0.5917	0.3738	0.9367	0.02514	0.6469	0.3886	1.077	0.09398	A	0.7412	0.4037	1.361	0.334	0.5627	0.2159	1.467	0.2394	A	1.28	0.6691	2.448	0.4559	1.432	0.5807	3.529	0.4357
3	rs11713766	398089	G	1.135	0.7146	1.801	0.5925	1.376	0.8096	2.337	0.2384	A	1.361	0.7215	2.566	0.3415	1.09	0.4237	2.801	0.8588	A	0.7311	0.3349	1.596	0.4316	0.1729	0.03901	0.7661	0.02085
3	rs2470644	5776857	A	1.095	0.7432	1.614	0.6453	1.394	0.8759	2.218	0.1612	G	0.8194	0.3626	1.852	0.632	0.9927	0.3181	3.098	0.9899	G	1.767	0.8459	3.693	0.1298	1.677	0.6256	4.496	0.3041
3	rs2197896	30032530	T	1.002	0.6745	1.488	0.9929	1.273	0.8027	2.02	0.3048	C	0.7333	0.3084	1.744	0.4829	0.5035	0.1583	1.601	0.2451	C	1.217	0.6778	2.185	0.5107	0.9565	0.4623	1.979	0.9045
3	rs9311121	35928063	C	0.7505	0.5086	1.108	0.1484	0.7919	0.511	1.227	0.2966	T	1.172	0.7119	1.931	0.532	0.7054	0.3435	1.449	0.3419	T	1.499	0.78	2.882	0.2245	1.658	0.703	3.913	0.248
3	rs13069719	71506545	T	1.015	0.6651	1.548	0.9458	0.9688	0.6141	1.528	0.8916	T	1.122	0.6851	1.838	0.6468	1.277	0.6467	2.521	0.4814	T	0.8582	0.4958	1.486	0.585	0.448	0.2037	0.9854	0.04587
3	rs2660769	87080496	A	0.5268	0.3062	0.9063	0.02059	0.5255	0.274	1.008	0.05273	G	1.154	0.7099	1.875	0.5637	0.9341	0.4757	1.834	0.8431	G	1.418	0.785	2.562	0.2469	1.542	0.7389	3.216	0.2487
3	rs12489482	104579408	G	0.6138	0.4057	0.9288	0.0209	0.6049	0.3608	1.014	0.05656	A	0.6649	0.365	1.211	0.1823	0.68	0.3037	1.523	0.3484	A	1.172	0.6248	2.2	0.6203	1.269	0.5153	3.124	0.6047
3	rs6437783	108172817	C	0.8169	0.5338	1.25	0.3515	0.8756	0.5474	1.4	0.5793	C	1.056	0.6334	1.761	0.8338	1.085	0.5306	2.22	0.8226	C	1.342	0.7572	2.379	0.3137	1.096	0.5093	2.359	0.8146
3	rs11714866	110067902	A	0.707	0.4329	1.155	0.1658	0.6047	0.3498	1.045	0.07164	G	1.116	0.7861	1.584	0.5397	0.9482	0.5826	1.543	0.8304	A	0.6394	0.3696	1.106	0.1097	0.75	0.3689	1.525	0.4268
3	rs6772085	118584563	T	1.107	0.727	1.685	0.6359	1.274	0.7755	2.094	0.3387	C	1.572	0.758	3.259	0.2243	1.397	0.4159	4.694	0.5884	C	0.9128	0.4434	1.879	0.8043	0.5802	0.1639	2.053	0.3986
3	rs2165139	139214470	T	0.6875	0.2901	1.629	0.3947	0.8073	0.302	2.158	0.6697	T	0.4055	0.1616	1.018	0.0546	0.357	0.1	1.274	0.1126	T	1.244	0.6953	2.227	0.4618	0.7749	0.3232	1.858	0.5675
3	rs6439896	139864353	T	0.848	0.5811	1.237	0.3924	0.8337	0.5369	1.295	0.418	C	1.329	0.5203	3.395	0.5523	0.6734	0.06793	6.674	0.7354	C	1.268	0.5589	2.876	0.5701	1.119	0.3729	3.359	0.8409
3	rs1439013	152581991	T	0.7944	0.5134	1.229	0.3011	0.7919	0.4852	1.292	0.3505	C	1.426	0.8233	2.471	0.2053	0.8622	0.3816	1.948	0.7215	C	1.35	0.699	2.606	0.3718	1.22	0.4926	3.023	0.6671
3	rs9290363	168995107	T	0.9188	0.5955	1.418	0.7019	1.021	0.6098	1.71	0.9367	G	0.7993	0.4681	1.365	0.412	0.707	0.3267	1.53	0.3788	G	0.9471	0.5232	1.714	0.8576	0.736	0.3235	1.674	0.4649
4	rs10032047	63727833	G	0.9472	0.6198	1.448	0.8019	0.8578	0.5147	1.43	0.5563	A	1.242	0.8004	1.928	0.3333	0.9031	0.498	1.638	0.7372	A	1.142	0.6519	1.999	0.643	0.8155	0.3794	1.753	0.6014
4	rs7689609	72083374	T	1.26	0.7883	2.015	0.3338	1.609	0.895	2.894	0.112	C	1.438	0.9359	2.21	0.09741	1.691	0.9094	3.144	0.09692	C	0.7885	0.4494	1.383	0.4073	0.4501	0.2077	0.9756	0.04313
4	rs6446975	75036044	G	0.9793	0.6366	1.506	0.9242	1.125	0.6463	1.958	0.677	A	1.319	0.7027	2.474	0.3892	0.6154	0.2253	1.681	0.3435	A	0.7524	0.395	1.433	0.387	0.493	0.2034	1.195	0.1175
4	rs7687935	82065566	A	1.301	0.8295	2.039	0.252	1.461	0.871	2.45	0.1509	T	1.088	0.7061	1.678	0.7013	1.197	0.6419	2.23	0.5723	T	0.8007	0.4478	1.432	0.4533	0.4008	0.166	0.9676	0.04203
4	rs7662047	103091730	G	0.8464	0.5855	1.224	0.3751	0.8779	0.5693	1.354	0.5558	A	1.044	0.4205	2.593	0.9255	1.691	0.4506	6.345	0.4363	A	0.8905	0.3813	2.079	0.7886	1.139	0.3143	4.127	0.843
4	rs7657799	105375423	T	0.7933	0.5273	1.193	0.2662	0.9066	0.5718	1.438	0.6769	G	0.6739	0.2728	1.665	0.3924	0.4621	0.1004	2.127	0.3216	G	0.8905	0.3813	2.079	0.7886	0.6554	0.1743	2.465	0.5318
4	rs13108157	151530763	C	0.8045	0.5169	1.252	0.3349	0.816	0.4866	1.368	0.4406	T	0.9787	0.5341	1.793	0.9444	0.7445	0.3213	1.725	0.4914	T	1.4	0.6845	2.862	0.3569	1.865	0.6963	4.996	0.215
4	rs6829588	165221971	G	0.7407	0.4798	1.143	0.1755	0.8291	0.5048	1.362	0.4592	T	1.213	0.6738	2.184	0.5196	0.9335	0.3819	2.282	0.8801	T	1.047	0.5494	1.996	0.8887	1.071	0.4649	2.468	0.8718
4	rs2332031	171742958	T	0.9628	0.6118	1.515	0.8697	1.264	0.7046	2.266	0.4324	C	1.319	0.6991	2.488	0.3927	1.166	0.5026	2.703	0.721	C	1.057	0.5821	1.92	0.8551	0.7966	0.375	1.692	0.5542
5	rs814597	10468929	T	1.002	0.6226	1.612	0.994	0.7539	0.4452	1.276	0.293	T	1.248	0.7091	2.195	0.443	1.47	0.6983	3.093	0.3106	T	1.812	0.9908	3.315	0.05361	1.552	0.7192	3.347	0.2628
5	rs463240	25845146	G	0.9299	0.5865	1.474	0.7572	0.9959	0.5863	1.692	0.9878	A	1.302	0.7269	2.331	0.375	0.8437	0.3726	1.91	0.6836	A	1.344	0.5932	3.044	0.4789	0.7768	0.2171	2.779	0.6977
5	rs35395	33948589	C	0.6642	0.4443	0.993	0.04615	0.6837	0.4345	1.076	0.1003	T	0.8313	0.2511	2.752	0.7622	0.3619	0.03899	3.358	0.3712	C	1.035	0.6159	1.74	0.8957	1.522	0.6771	3.421	0.3094
5	rs16891982	33951693	G	0.7079	0.4271	1.173	0.1803	1.182	0.6272	2.227	0.6052	C	1.384	0.6955	2.755	0.3544	0.9049	0.3517	2.328	0.8357	G	0.9015	0.5347	1.52	0.6971	1.128	0.4944	2.572	0.775
5	rs10059859	59231307	C	0.6722	0.4462	1.013	0.05758	0.6941	0.419	1.15	0.1563	T	1.487	0.8575	2.578	0.1578	1.908	0.8927	4.076	0.09552	T	0.7633	0.3657	1.593	0.4719	0.9024	0.2653	3.069	0.8694
5	rs1443985	119425507	A	1.081	0.678	1.725	0.7426	1.053	0.6079	1.824	0.8541	G	1.078	0.6584	1.766	0.7643	1.107	0.5616	2.182	0.7688	G	1.302	0.6863	2.47	0.4194	1.175	0.5117	2.7	0.7033
5	rs4513684	147652085	A	0.9301	0.6113	1.415	0.7349	1.098	0.6802	1.774	0.7012	C	1.883	0.7499	4.726	0.178	1.863	0.4454	7.79	0.3942	C	1.912	0.8659	4.221	0.1088	2.605	0.78	8.697	0.1197
5	rs1551765	153176578	T	1.252	0.8419	1.861	0.2672	1.205	0.7825	1.857	0.3968	T	1.674	1.005	2.788	0.04798	1.631	0.8379	3.176	0.15	T	1.486	0.8531	2.589	0.1619	1.351	0.6592	2.771	0.411
6	rs6909271	198379	T	0.5889	0.38	0.9126	0.01784	0.6166	0.37	1.027	0.06345	A	1.043	0.6178	1.76	0.875	1.209	0.6197	2.358	0.5782	A	1.191	0.6662	2.129	0.5553	1.07	0.5094	2.246	0.8589
6	rs6459548	17482317	G	0.895	0.5516	1.452	0.6532	1.172	0.6659	2.063	0.5819	A	1.304	0.7439	2.284	0.3543	1.021	0.4574	2.28	0.9592	A	1.085	0.5114	2.301	0.8321	1.17	0.389	3.516	0.7804
6	rs2497150	84847013	C	0.9962	0.6343	1.565	0.9868	1.064	0.6408	1.767	0.81	T	1.417	0.8079	2.484	0.2242	1.14	0.5218	2.491	0.7423	T	1.554	0.7279	3.319	0.2545	1.236	0.4304	3.548	0.6941
6	rs794672	95458317	G	0.6676	0.4273	1.043	0.07602	0.7428	0.429	1.286	0.2886	A	0.7391	0.3983	1.371	0.3378	0.7747	0.3339	1.797	0.5522	A	1.066	0.5298	2.143	0.8586	1.045	0.4201	2.599	0.9248
6	rs218867	121398535	A	1.115	0.7087	1.754	0.6378	1.428	0.8463	2.41	0.1818	G	0.8525	0.5028	1.445	0.5535	0.9689	0.453	2.072	0.935	A	1.041	0.6011	1.804	0.885	1.442	0.7056	2.949	0.3153
7	rs7784684	40167762	G	0.9304	0.6226	1.39	0.7249	1.224	0.7566	1.979	0.4105	T	3.223	1.054	9.857	0.04019	1.949	0.4308	8.815	0.3862	T	1	0.4299	2.326	1	0.9651	0.3152	2.955	0.9504
7	rs10264353	43321077	A	0.6465	0.3864	1.082	0.09679	0.9428	0.5004	1.776	0.8554	G	0.968	0.609	1.539	0.8908	0.8722	0.4612	1.649	0.6739	G	1.01	0.5761	1.77	0.973	0.7187	0.3258	1.585	0.4131
7	rs10257477	107704688	T	0.974	0.6528	1.453	0.8973	1.08	0.6796	1.715	0.7458	C	1.222	0.7117	2.098	0.4674	0.752	0.3483	1.624	0.4679	C	1.995	0.9748	4.084	0.05874	2.289	0.8126	6.45	0.1171
7	rs4727700	107807083	A	1.464	0.916	2.34	0.1111	1.662	0.9778	2.824	0.0605	T	1.588	0.9326	2.702	0.08856	1.628	0.7963	3.329	0.1816	T	1.505	0.7232	3.133	0.2742	1.268	0.5031	3.194	0.6148
7	rs3094537	109554669	T	1.008	0.6739	1.507	0.9696	1.207	0.7423	1.962	0.4485	C	0.6535	0.1878	2.275	0.5038	0.5234	0.05646	4.852	0.5688	C	1.662	0.7569	3.649	0.2056	1.877	0.5128	6.872	0.3415
7	rs2021782	132134995	A	0.7018	0.4633	1.063	0.09478	0.5931	0.3644	0.9653	0.03557	G	0.5763	0.2699	1.231	0.1544	0.3223	0.09227	1.126	0.076	G	0.8895	0.4905	1.613	0.6996	0.7955	0.3768	1.68	0.5485
7	rs10954631	138539626	G	0.9673	0.6322	1.48	0.8783	1.078	0.6465	1.799	0.7725	A	2.67	1.408	5.062	0.002621	2.649	1.15	6.1	0.02208	A	1.148	0.5807	2.27	0.6913	1.103	0.4474	2.72	0.8313
8	rs6601288	8943430	A	0.8884	0.5623	1.403	0.6119	1.033	0.6236	1.712	0.8987	A	0.577	0.3503	0.9504	0.03081	0.5068	0.2648	0.97	0.04017	T	0.5456	0.3011	0.9885	0.0457	0.6112	0.2772	1.347	0.2222
8	rs11778591	12720349	C	1.067	0.7148	1.594	0.7498	1.07	0.6745	1.696	0.775	C	1.009	0.5296	1.924	0.9774	0.665	0.2617	1.69	0.3913	A	0.6333	0.3564	1.125	0.1192	1.131	0.4898	2.613	0.7726
8	rs2439522	97533766	G	0.8357	0.423	1.651	0.6053	0.9386	0.449	1.962	0.8663	G	1.026	0.5636	1.868	0.9328	1.49	0.6765	3.28	0.3224	G	1.489	0.8074	2.748	0.2022	1.439	0.6783	3.051	0.343
8	rs1871534	145639681	C	0.9514	0.6005	1.507	0.8318	0.9506	0.5566	1.624	0.8529	G	1.268	0.6226	2.58	0.5133	0.8764	0.3105	2.474	0.8032	G	1.985	0.852	4.625	0.1121	0.9243	0.2959	2.887	0.8923
9	rs12347078	344508	A	0.7143	0.4799	1.063	0.09736	0.7097	0.4514	1.116	0.1374	C	1.372	0.6724	2.798	0.385	1.144	0.3819	3.427	0.81	C	1.323	0.6125	2.859	0.476	1.743	0.6146	4.942	0.2962
9	rs4478653	21853221	T	1.107	0.7485	1.638	0.6105	1.191	0.7703	1.842	0.4316	C	0.8962	0.5854	1.372	0.614	0.6524	0.3753	1.134	0.1301	T	0.609	0.3189	1.163	0.133	0.6253	0.2794	1.399	0.2532
9	rs587364	125760863	C	0.647	0.3876	1.08	0.09581	1.026	0.5452	1.931	0.9365	T	0.9988	0.5645	1.767	0.9967	0.4058	0.1622	1.015	0.05395	T	1.087	0.6168	1.916	0.7727	0.9662	0.4667	2	0.9262
10	rs10748592	94878355	T	1.255	0.8369	1.881	0.2722	1.203	0.7672	1.886	0.4209	T	0.9318	0.5757	1.508	0.7737	0.8683	0.4302	1.753	0.6934	G	0.6863	0.3973	1.186	0.1771	0.937	0.4215	2.083	0.8731
11	rs6485600	12259702	G	0.6988	0.4296	1.137	0.1488	0.6385	0.3676	1.109	0.1112	A	1.128	0.6955	1.831	0.6248	1.359	0.69	2.676	0.3751	G	0.5134	0.2608	1.011	0.05369	0.6876	0.2902	1.629	0.3948
11	rs1638567	67125223	T	0.7818	0.5107	1.197	0.2573	1.116	0.6602	1.887	0.6817	C	1.82	0.9645	3.434	0.06455	1.565	0.6811	3.594	0.2915	C	1.536	0.8082	2.921	0.1901	1.466	0.6403	3.358	0.3653
11	rs2458640	78035856	A	1.063	0.6958	1.624	0.7777	1.243	0.7781	1.986	0.3625	C	1.228	0.8305	1.817	0.3032	1.117	0.6461	1.932	0.6913	A	0.6	0.3331	1.081	0.08879	0.6558	0.3208	1.341	0.2474
11	rs533571	100850202	A	0.9772	0.5835	1.637	0.9302	1.014	0.5397	1.906	0.965	A	1.059	0.6551	1.711	0.8159	1.266	0.6265	2.558	0.5111	G	0.7066	0.3792	1.316	0.2739	1.026	0.4552	2.312	0.951
11	rs4936512	120155336	C	0.7889	0.5204	1.196	0.264	0.7573	0.4706	1.219	0.2522	C	1.186	0.7474	1.881	0.4694	1.258	0.6672	2.373	0.4779	T	0.863	0.5051	1.475	0.5899	1.235	0.6163	2.474	0.5521
11	rs1648180	128049402	A	1.022	0.6739	1.551	0.9172	0.9578	0.6	1.529	0.8567	A	1.27	0.7935	2.034	0.319	1.021	0.5397	1.932	0.9489	G	0.8745	0.4868	1.571	0.6538	1.351	0.6054	3.013	0.4629
12	rs2293048	117664825	T	1.216	0.8145	1.817	0.3384	1.061	0.6595	1.708	0.8065	T	1.73	0.9166	3.266	0.09075	1.26	0.4669	3.402	0.6479	T	1.47	0.8518	2.538	0.1663	1.139	0.5843	2.221	0.7022
13	rs2065982	34864240	C	0.6324	0.3107	1.287	0.2062	0.6464	0.2853	1.465	0.2957	C	1.05	0.4756	2.32	0.9031	0.6225	0.1924	2.014	0.4288	C	1.287	0.7352	2.251	0.3775	0.8064	0.3659	1.777	0.5935
13	rs1540979	95090692	T	1.017	0.4676	2.211	0.9665	1.133	0.4657	2.757	0.7828	T	0.8645	0.4266	1.752	0.6862	1.284	0.5036	3.272	0.6009	T	0.6301	0.3452	1.15	0.1324	0.1921	0.06786	0.5436	0.001883
14	rs730570	101142890	A	1.059	0.6997	1.602	0.7871	1.218	0.7622	1.946	0.4095	G	0.9621	0.5447	1.699	0.894	0.8467	0.3807	1.883	0.6833	A	0.6786	0.3784	1.217	0.1934	0.9691	0.4752	1.976	0.9312
15	rs2714758	25479337	A	1.151	0.7608	1.741	0.5058	1.303	0.8042	2.112	0.2823	G	1.672	0.7815	3.576	0.1853	1.116	0.308	4.046	0.8671	G	1.539	0.7486	3.165	0.2408	1.601	0.5462	4.693	0.391
15	rs1129038	28356859	A	0.7496	0.4224	1.33	0.3245	0.956	0.4845	1.886	0.8966	G	1.911	1.222	2.991	0.004566	1.743	0.9295	3.268	0.08326	A	1.505	0.7049	3.215	0.2906	3.838	1.299	11.34	0.015
15	rs1426654	48426484	A	0.9373	0.6136	1.432	0.7643	0.9744	0.5973	1.589	0.9172	G	1.697	0.7928	3.631	0.1733	0.6579	0.1945	2.225	0.5006	G	1.157	0.6272	2.134	0.6405	0.9142	0.3815	2.191	0.8406
15	rs11073967	91565804	A	0.9837	0.5902	1.639	0.9497	1.215	0.6546	2.257	0.5367	G	2.589	1.604	4.18	9.923e-05	2.628	1.365	5.057	0.003825	A	0.7359	0.3689	1.468	0.3843	1.007	0.388	2.615	0.9881
16	rs9937955	10950526	A	0.7354	0.4966	1.089	0.1248	0.64	0.411	0.9965	0.04821	A	1.292	0.781	2.137	0.3186	1.585	0.7914	3.175	0.1936	A	1.091	0.6116	1.946	0.768	0.7399	0.3403	1.609	0.4473
16	rs1557519	14251303	T	0.6727	0.4258	1.063	0.0893	0.767	0.4555	1.291	0.3183	C	1.573	0.8958	2.761	0.1148	1.532	0.6946	3.378	0.2907	C	0.942	0.4782	1.856	0.8628	0.8836	0.3542	2.204	0.7908
23	rs992864	33796891	G	1.035	0.6681	1.603	0.8779	1.305	0.7627	2.234	0.3312	A	2.049	0.9302	4.515	0.07501	5.946	1.537	23	0.00979	A	0.9821	0.4678	2.062	0.9619	0.9469	0.3015	2.974	0.9256
23	rs1867024	147980413	A	1.049	0.6927	1.589	0.8211	1.166	0.7187	1.891	0.5343	G	0.9497	0.4437	2.033	0.8943	0.7485	0.2381	2.353	0.6201	G	1.144	0.6115	2.141	0.6735	1.003	0.4204	2.391	0.9954
